# Supplementary material for: Distinct Dominant Lineage from In Vitro Expanded Adipose-Derived Stem Cells (ASCs) Exhibits Enhanced Wound Healing Properties
Source: Cells. 2022 Apr 6;11(7):1236. doi: 10.3390/cells11071236 (PMC8998068; doi:10.3390/cells11071236)
Supplement: Supplementary file 1 [file cells-11-01236-s001.zip]

Archive with 1 entries (1 files):
- cells-1618242-supplementary.pdf
